# Supplementary material for: Role of CD38 in anti-tumor immunity of small cell lung cancer
Source: Front Immunol. 2024 Mar 12;15:1348982. doi: 10.3389/fimmu.2024.1348982 (PMC10963403; doi:10.3389/fimmu.2024.1348982)
Supplement: Supplementary Table 1 — Clinical and pathological features of clinical biospecimens. [file Table_1.xlsx]

## Sheet: Sheet1
Sample ID	Age	Gender	Smoking Hx (pack years)	Lung cancer subtype	Pathologic staging	Last chemo use (months ago)	Last aPD1 use (months ago)	%CD38+ of CD45+	%CD38+ of CD45+ CD3+ CD8+	%CD38+ of CD45+ CD3+ CD4+
1293a	53	M	35	Small cell lung cancer	IVB	2	2	55.3	64.1	35.3
1303a	74	M	21	Small cell lung cancer	IVB	6	1	80.6	98	69.3
1305a	72	F	42	Small cell lung cancer	IVB	1	1	42.1	43.2	24.6
1303b	74	M	21	Small cell lung cancer	IVB	6	1	64.2	88	46.6
1322a	66	M	0	Small cell lung cancer	IVB	6	0	31.4	54.2	30
1333a	65	M	68	Small cell lung cancer	IVB	N/A	N/A	14.3	1.91	4.9
1337a	65	F	92	Small cell lung cancer	IIB	N/A	N/A	18.4	23.8	8.4
426b	60	F	60	Small cell lung cancer	IIIA	N/A	N/A	34.3	42.1	11.7
